# Supplementary material for: MethPed: a DNA methylation classifier tool for the identification of pediatric brain tumor subtypes
Source: Clin Epigenetics. 2015 Jul 9;7(1):62. doi: 10.1186/s13148-015-0103-3 (PMC4495799; doi:10.1186/s13148-015-0103-3)
Supplement: Additional file 1: Table S1. — CpG sites in the MethPed classifier. [file 13148_2015_103_MOESM1_ESM.xlsx]

## Sheet: Sheet1
Table S1. CpG sites in the MethPed classifier.
Illumina Target ID
cg00001930
cg00013409
cg00015639
cg00036119
cg00061695
cg00085790
cg00097038
cg00139455
cg00148223
cg00177243
cg00211821
cg00234616
cg00239003
cg00245538
cg00273449
cg00299603
cg00343305
cg00378218
cg00417297
cg00442282
cg00519884
cg00531628
cg00535248
cg00557872
cg00571483
cg00572504
cg00651497
cg00682367
cg00707814
cg00712146
cg00731917
cg00734813
cg00747342
cg00753714
cg00754430
cg00776208
cg00791854
cg00795927
cg00805193
cg00807684
cg00807871
cg00822157
cg00872354
cg00879475
cg00891991
cg00922073
cg00925054
cg00938453
cg00943245
cg00952576
cg00981594
cg00999988
cg01004363
cg01013600
cg01035945
cg01057176
cg01118711
cg01132502
cg01148728
cg01152729
cg01204058
cg01204305
cg01209934
cg01236961
cg01257309
cg01291833
cg01419914
cg01428095
cg01433836
cg01448863
cg01460382
cg01525538
cg01540911
cg01574231
cg01575414
cg01577165
cg01599633
cg01628253
cg01638311
cg01681525
cg01703971
cg01716224
cg01732469
cg01823544
cg01827426
cg01859228
cg01899542
cg01918604
cg01951696
cg01959262
cg01961783
cg01965380
cg01965939
cg01971071
cg01973394
cg01981354
cg01982833
cg01983725
cg01993208
cg02008770
cg02028970
cg02088237
cg02121324
cg02135728
cg02180189
cg02214470
cg02216206
cg02243479
cg02251315
cg02268620
cg02276086
cg02307239
cg02321903
cg02336762
cg02350627
cg02385230
cg02405476
cg02411995
cg02483593
cg02498206
cg02505827
cg02526982
cg02543993
cg02546173
cg02566627
cg02589576
cg02589672
cg02600394
cg02611848
cg02660277
cg02704331
cg02758840
cg02761345
cg02793162
cg02801277
cg02829706
cg02843201
cg02845733
cg02853954
cg02858512
cg02880877
cg02891801
cg02901644
cg02927655
cg02971546
cg02997316
cg03023152
cg03027239
cg03041650
cg03082779
cg03203114
cg03212620
cg03240301
cg03273183
cg03284175
cg03327619
cg03348466
cg03358506
cg03364683
cg03381669
cg03390569
cg03469086
cg03505148
cg03508212
cg03532005
cg03568858
cg03598366
cg03603636
cg03606511
cg03674076
cg03688707
cg03691429
cg03691530
cg03695147
cg03829137
cg03832191
cg03838680
cg03843031
cg03863358
cg03898832
cg03922345
cg03992063
cg04013090
cg04022019
cg04041942
cg04064701
cg04108788
cg04133132
cg04136922
cg04196516
cg04265051
cg04297507
cg04360675
cg04384031
cg04415114
cg04444936
cg04477917
cg04484550
cg04484984
cg04509882
cg04525408
cg04551053
cg04583074
cg04589062
cg04596544
cg04609952
cg04610274
cg04629512
cg04644883
cg04657715
cg04673430
cg04682791
cg04717018
cg04810755
cg04854107
cg04866639
cg04906043
cg04949429
cg04955791
cg04978831
cg05000987
cg05026393
cg05039432
cg05041511
cg05102190
cg05134325
cg05170711
cg05172912
cg05198733
cg05226466
cg05239310
cg05327260
cg05346286
cg05421550
cg05441768
cg05476568
cg05478348
cg05483776
cg05492532
cg05496203
cg05511196
cg05570654
cg05573767
cg05576845
cg05612279
cg05630800
cg05637536
cg05679609
cg05696436
cg05696950
cg05733104
cg05765011
cg05772678
cg05783384
cg05863683
cg05885012
cg05888252
cg05890484
cg05895665
cg05923184
cg05923914
cg05951221
cg05955210
cg05963605
cg05981335
cg05983323
cg05984317
cg06012574
cg06037631
cg06094482
cg06120404
cg06123753
cg06173956
cg06197372
cg06201219
cg06207120
cg06233517
cg06254425
cg06258780
cg06275130
cg06347928
cg06358171
cg06394585
cg06427772
cg06467951
cg06492264
cg06520521
cg06521544
cg06599927
cg06611744
cg06614697
cg06638795
cg06644428
cg06657240
cg06671706
cg06713671
cg06740227
cg06740950
cg06754984
cg06775644
cg06788362
cg06796713
cg06844496
cg06853894
cg06873916
cg06875227
cg06892726
cg06922352
cg06925855
cg06984025
cg06993761
cg07006935
cg07060794
cg07083818
cg07093915
cg07146912
cg07156669
cg07160992
cg07167185
cg07212702
cg07222113
cg07223106
cg07283582
cg07285838
cg07298347
cg07328351
cg07346187
cg07353338
cg07433110
cg07486252
cg07523753
cg07554041
cg07560096
cg07572028
cg07577837
cg07616871
cg07690692
cg07763768
cg07763967
cg07890954
cg07921371
cg08065733
cg08107354
cg08190844
cg08220149
cg08221669
cg08223748
cg08267701
cg08278108
cg08295410
cg08309041
cg08316831
cg08360599
cg08402107
cg08425760
cg08443305
cg08468995
cg08492145
cg08501054
cg08506743
cg08523848
cg08626125
cg08668790
cg08707471
cg08718031
cg08734090
cg08848140
cg08856242
cg08876665
cg08878757
cg08926253
cg08930112
cg08970682
cg08996805
cg09016639
cg09034331
cg09038266
cg09046427
cg09051513
cg09063683
cg09091752
cg09130549
cg09145851
cg09185632
cg09219721
cg09220027
cg09308801
cg09347923
cg09367092
cg09400316
cg09408143
cg09412882
cg09444818
cg09470010
cg09490371
cg09505337
cg09513380
cg09545860
cg09550809
cg09562683
cg09573585
cg09611064
cg09637449
cg09638264
cg09691574
cg09709600
cg09734394
cg09789939
cg09791743
cg09805943
cg09874127
cg09890699
cg09899220
cg09907439
cg09915397
cg09950389
cg09959495
cg09974063
cg09990962
cg09991092
cg10018933
cg10038085
cg10125703
cg10185478
cg10203842
cg10210397
cg10220068
cg10221596
cg10238725
cg10276400
cg10307145
cg10322124
cg10395934
cg10406696
cg10426951
cg10500283
cg10510707
cg10521480
cg10533536
cg10547908
cg10550245
cg10580269
cg10592171
cg10620434
cg10651583
cg10660865
cg10689175
cg10773767
cg10785977
cg10864952
cg10920545
cg10923036
cg10946510
cg10960375
cg10989763
cg11014810
cg11019790
cg11033271
cg11119301
cg11149194
cg11160408
cg11192191
cg11198604
cg11261850
cg11345505
cg11364073
cg11397370
cg11629380
cg11673687
cg11675148
cg11701694
cg11713658
cg11750756
cg11763337
cg11786365
cg11842502
cg11895835
cg11918450
cg11978873
cg11992992
cg12027135
cg12027899
cg12028455
cg12050271
cg12065616
cg12068257
cg12083217
cg12084688
cg12086850
cg12115882
cg12136256
cg12146073
cg12150931
cg12200124
cg12269905
cg12273325
cg12293275
cg12403889
cg12417815
cg12437239
cg12487901
cg12492087
cg12512173
cg12526298
cg12528115
cg12582957
cg12605662
cg12657025
cg12657297
cg12678667
cg12691004
cg12703269
cg12734526
cg12781794
cg12785087
cg12786452
cg12807090
cg12808447
cg12813922
cg12841513
cg12911496
cg12974660
cg12974660
cg12977135
cg12989205
cg13033858
cg13039539
cg13080137
cg13162749
cg13169667
cg13235761
cg13247069
cg13277939
cg13429555
cg13435718
cg13441766
cg13477614
cg13490403
cg13497525
cg13549638
cg13562284
cg13569987
cg13606287
cg13622265
cg13695646
cg13698261
cg13766030
cg13766497
cg13820573
cg13834567
cg13852775
cg13927228
cg13935437
cg13945301
cg13946538
cg13971030
cg13971892
cg13983063
cg14036402
cg14039939
cg14057241
cg14066207
cg14102550
cg14122599
cg14140691
cg14178846
cg14212634
cg14226929
cg14237550
cg14248360
cg14264194
cg14265075
cg14310162
cg14326472
cg14339216
cg14343652
cg14384093
cg14422366
cg14445389
cg14455139
cg14456490
cg14462779
cg14466337
cg14483244
cg14569423
cg14708360
cg14715778
cg14715778
cg14731422
cg14833024
cg14833283
cg14854517
cg14873739
cg14883008
cg14892058
cg14914532
cg14933439
cg14984943
cg14997942
cg15008085
cg15029032
cg15035716
cg15043318
cg15058036
cg15144016
cg15148088
cg15210307
cg15249926
cg15264904
cg15323638
cg15348839
cg15373928
cg15379025
cg15383719
cg15473502
cg15490070
cg15533023
cg15543534
cg15572396
cg15582833
cg15595502
cg15604337
cg15659420
cg15756114
cg15766024
cg15830431
cg15846641
cg15850851
cg15862706
cg15867125
cg15902774
cg15921228
cg15927927
cg15936385
cg15940128
cg16003064
cg16083429
cg16117513
cg16141690
cg16144334
cg16151151
cg16200531
cg16213217
cg16251777
cg16256504
cg16257983
cg16275882
cg16320199
cg16364506
cg16389345
cg16397401
cg16402894
cg16409977
cg16417588
cg16419724
cg16420756
cg16521443
cg16526705
cg16550446
cg16598292
cg16625770
cg16642281
cg16660971
cg16662043
cg16671160
cg16690753
cg16697850
cg16704389
cg16720619
cg16730369
cg16732787
cg16738646
cg16744996
cg16814786
cg16826718
cg16848524
cg16854466
cg16862260
cg16865890
cg16958667
cg16994941
cg17004733
cg17018786
cg17019053
cg17038633
cg17069541
cg17102042
cg17108383
cg17201947
cg17204652
cg17209188
cg17228833
cg17233517
cg17332023
cg17340779
cg17356733
cg17380693
cg17390562
cg17412102
cg17424856
cg17430456
cg17445097
cg17474004
cg17488985
cg17510003
cg17516106
cg17554182
cg17603271
cg17633463
cg17633592
cg17668731
cg17696750
cg17722033
cg17755082
cg17773763
cg17775989
cg17782974
cg17791489
cg17792192
cg17793527
cg17817047
cg17819420
cg17821168
cg17827477
cg17833265
cg17842670
cg17855222
cg17872999
cg17959448
cg18014109
cg18031326
cg18047662
cg18099523
cg18104919
cg18109874
cg18121946
cg18148283
cg18196463
cg18238908
cg18240463
cg18261944
cg18278528
cg18325289
cg18331263
cg18390345
cg18432286
cg18489266
cg18610302
cg18654971
cg18668540
cg18669373
cg18690282
cg18704979
cg18744360
cg18763536
cg18767920
cg18771300
cg18798111
cg18827934
cg18838436
cg18864399
cg18922620
cg19023700
cg19101547
cg19143990
cg19165249
cg19179869
cg19180542
cg19253831
cg19333100
cg19356347
cg19381811
cg19432283
cg19522332
cg19523862
cg19541147
cg19590674
cg19626693
cg19662687
cg19676181
cg19685398
cg19722326
cg19751824
cg19756789
cg19772161
cg19834855
cg20012848
cg20043649
cg20059337
cg20115266
cg20116800
cg20150667
cg20167264
cg20176388
cg20184056
cg20219100
cg20225999
cg20253855
cg20275739
cg20319604
cg20355301
cg20464884
cg20485781
cg20512303
cg20559385
cg20567368
cg20569893
cg20574490
cg20592691
cg20632143
cg20676542
cg20684973
cg20718319
cg20760063
cg20795117
cg20800086
cg20808613
cg20851317
cg20872472
cg20876170
cg20887241
cg20945085
cg20951949
cg20976787
cg21011652
cg21086083
cg21126844
cg21163444
cg21195462
cg21215550
cg21225430
cg21240847
cg21254470
cg21265072
cg21285056
cg21302120
cg21328779
cg21332500
cg21355793
cg21368566
cg21369988
cg21379321
cg21387465
cg21390574
cg21393885
cg21419617
cg21475097
cg21536328
cg21578351
cg21584862
cg21613549
cg21660861
cg21698310
cg21737421
cg21818333
cg21838952
cg21857017
cg21886367
cg21899992
cg21934190
cg21959874
cg21985356
cg22006386
cg22032283
cg22044319
cg22047295
cg22047552
cg22076474
cg22090271
cg22187630
cg22211672
cg22365240
cg22395942
cg22422251
cg22430036
cg22430861
cg22433759
cg22440573
cg22473846
cg22545027
cg22576033
cg22579849
cg22590902
cg22609380
cg22656420
cg22693978
cg22745369
cg22778178
cg22782873
cg22790839
cg22794214
cg22814132
cg22835724
cg22842860
cg22944803
cg22951056
cg22961212
cg22971029
cg22990967
cg22991506
